# Supplementary material for: Establishment of a risk prediction model for multidrug-resistant bacteria in deceased organ donors: a retrospective cohort study in China
Source: Front Cell Infect Microbiol. 2023 May 25;13:1181630. doi: 10.3389/fcimb.2023.1181630 (PMC10249958; doi:10.3389/fcimb.2023.1181630)
Supplement: Supplementary file 1 [file Table_1.xlsx]

## Sheet: CRE06ͳ�ư�
Sex	Age	Hypertension	DM	CKD	braininjury	Intracranialhemorrhage	Cerebralinfarction	Neurosurgery	Tracheostomy	Openabdomen	PPI	Enteralfeeding	Dialysis	APACHE	antibacterialtherapy	Penicillin	Secondgeneration	Thirdorfourthgeneration	Carbapenems	Quinolones	DOA	Usedmorethanoneantibiotic	LengthofstayinICU	MDR
1	36	0	0	0	1	0	0	1	0	0	1	0	0	23	1	1	0	0	0	0	2	0	4	0
1	50	1	0	0	0	1	0	1	0	0	1	0	0	29	1	1	1	0	0	0	2	1	2	0
1	21	0	0	0	0	0	0	0	0	0	1	0	0	27	1	1	0	0	0	0	8	0	16	0
1	45	0	0	0	0	0	0	0	0	0	1	0	0	29	1	0	0	0	1	0	3	1	13	1
1	33	0	0	0	0	1	0	0	0	0	1	0	0	20	1	1	0	0	0	0	2	1	6	0
1	30	0	0	0	0	1	0	0	0	0	1	0	0	19	0	0	0	0	0	0	0	0	18	0
2	50	0	0	0	0	1	0	0	0	0	1	0	0	28	1	0	0	0	0	0	1	0	17	0
1	50	0	0	0	0	1	0	0	0	0	1	0	0	27	1	0	1	0	0	0	2	0	3	0
1	46	0	0	0	0	1	0	0	0	0	1	0	0	33	1	1	0	0	0	0	4	1	5	0
1	46	1	1	0	0	0	0	0	0	0	1	0	0	38	1	1	0	1	0	1	10	1	9	0
1	52	1	0	0	0	1	0	1	0	0	1	0	0	31	1	0	1	1	0	0	2	1	12	1
1	40	0	0	0	0	1	0	0	0	0	1	0	1	44	1	0	1	0	1	0	3	1	6	0
1	25	1	0	1	0	1	0	0	0	0	1	0	1	31	1	0	1	1	0	0	8	1	12	1
1	56	0	0	0	0	1	0	1	0	0	1	1	0	22	1	1	0	0	0	0	3	0	9	0
1	52	0	0	0	1	0	0	1	0	0	1	0	0	25	1	0	1	1	0	0	2	0	8	0
1	55	0	0	0	1	0	0	1	0	0	1	0	1	33	1	0	0	1	0	0	1	0	9	0
1	54	0	0	0	1	0	0	0	1	0	1	0	0	28	1	0	0	0	1	0	3	1	28	0
1	61	0	0	0	1	0	0	0	0	0	1	0	1	31	1	0	0	1	0	0	3	0	8	0
1	41	0	0	0	1	0	0	0	0	0	0	0	0	25	1	1	0	1	1	1	15	1	55	0
1	60	1	0	0	0	1	0	1	0	0	1	1	0	33	1	1	0	0	0	0	2	0	5	0
1	42	1	0	0	0	1	0	0	0	0	1	1	0	28	1	0	0	1	0	0	1	0	5	0
1	55	0	0	0	0	1	0	0	0	0	1	0	0	23	1	0	1	0	0	0	2	0	3	0
1	62	0	0	0	1	0	0	1	0	0	1	0	0	27	1	1	0	0	0	0	3	0	11	1
1	30	0	0	0	1	0	0	1	0	0	0	0	0	22	1	1	0	1	0	0	8	1	11	1
1	52	0	0	0	1	0	0	1	0	0	1	1	0	29	1	0	0	0	1	0	5	1	9	0
2	60	1	1	0	0	0	0	0	0	0	0	0	1	26	1	0	0	1	0	0	2	0	6	0
1	53	0	0	0	1	0	0	1	0	0	1	1	0	22	1	0	0	0	0	0	1	0	3	0
1	34	0	0	0	1	0	0	0	0	0	0	0	0	21	0	0	0	0	0	0	0	0	5	0
2	29	1	0	0	0	1	0	0	0	0	0	0	1	30	1	0	1	0	0	0	4	0	8	1
1	63	0	0	0	0	1	0	1	0	0	0	0	0	29	1	1	0	0	0	0	4	1	7	0
1	50	0	0	0	1	0	0	0	0	1	1	0	0	23	1	1	0	0	0	0	2	0	4	0
1	55	0	0	0	0	1	0	1	0	0	0	1	0	24	1	0	1	0	0	0	5	0	9	1
1	46	0	0	0	1	0	0	0	0	0	0	0	0	26	1	1	1	0	0	0	2	1	4	0
1	47	1	0	0	0	1	0	0	0	0	1	0	0	20	1	0	1	0	0	0	1	0	3	0
1	27	0	0	0	0	1	0	1	0	0	1	0	0	23	1	0	0	1	0	0	2	0	10	1
1	45	0	0	0	0	1	0	1	0	0	1	0	0	24	1	0	0	1	0	0	2	0	3	0
1	65	0	0	0	1	0	0	1	0	0	1	0	0	35	1	0	0	1	1	0	20	1	33	1
1	49	0	0	0	1	0	0	1	1	0	1	0	0	25	1	0	0	1	1	0	20	1	32	1
1	29	0	0	0	1	0	0	0	0	0	1	1	0	32	1	1	1	0	0	0	3	0	11	0
2	44	1	0	0	0	0	1	0	0	0	1	1	0	21	1	1	0	0	0	0	6	0	16	0
1	41	0	0	0	0	0	0	0	0	0	0	1	0	21	1	1	0	0	0	0	28	0	84	1
1	34	0	0	0	1	0	0	0	0	0	1	0	0	31	1	0	1	0	1	0	8	1	9	0
1	44	0	0	0	1	0	0	1	0	0	1	1	0	28	1	1	0	0	0	0	6	1	8	1
2	57	0	0	0	0	1	0	0	0	0	1	1	0	29	1	0	1	0	0	0	2	0	4	0
1	51	1	1	0	0	0	1	0	0	0	1	1	0	24	1	0	1	1	0	0	5	0	13	1
1	30	0	0	0	1	0	0	1	0	0	1	0	0	30	1	1	0	0	0	0	3	0	5	1
1	57	1	0	0	0	1	0	1	1	0	1	1	0	29	1	1	0	0	1	0	1	1	17	0
1	33	0	0	0	0	0	0	0	0	0	1	1	0	22	1	0	1	0	0	0	2	0	9	0
1	36	0	0	0	0	1	0	0	0	0	1	0	0	27	1	1	0	0	0	0	2	0	3	0
2	54	0	0	0	1	0	0	0	0	0	1	1	0	40	1	0	0	0	0	1	20	0	33	1
1	57	0	0	0	0	1	0	0	0	0	1	0	1	43	1	1	0	0	1	1	2	1	9	0
1	30	0	0	0	1	0	0	1	0	0	1	0	0	27	1	1	0	0	0	0	12	1	19	1
2	25	0	0	0	0	0	0	0	0	0	1	0	0	25	1	1	0	0	0	0	2	0	6	1
1	20	0	0	0	0	0	0	0	0	0	1	1	0	31	1	1	1	0	0	0	4	1	6	0
1	45	0	0	0	1	0	0	1	0	0	1	0	1	34	1	0	0	0	1	0	1	1	4	0
1	29	0	1	0	0	1	0	0	0	0	1	0	1	38	1	1	0	0	1	0	5	1	10	1
1	36	0	0	0	0	1	0	0	0	0	1	0	0	43	1	1	0	0	1	0	4	1	7	1
1	40	0	0	0	1	0	0	1	0	0	1	0	0	30	1	0	0	0	1	0	3	1	12	0
1	25	0	0	0	0	1	0	0	0	0	1	0	0	26	1	1	0	0	0	0	2	0	6	0
1	44	0	0	0	0	1	0	1	0	0	1	1	0	22	1	0	0	1	0	0	8	0	16	1
1	48	1	0	0	1	0	0	0	0	0	1	1	0	32	1	1	0	0	0	0	7	0	10	1
1	51	0	1	0	0	0	0	0	0	0	1	0	0	28	1	0	1	0	0	0	3	0	8	0
1	31	0	0	0	1	0	0	0	0	0	1	0	0	24	1	1	0	0	0	0	2	1	31	0
1	43	0	0	0	0	1	0	0	0	0	1	1	1	34	1	0	0	0	1	1	7	1	19	1
1	40	0	0	0	0	0	1	1	0	0	1	0	0	20	1	1	0	0	0	0	4	0	12	0
1	74	0	0	0	0	1	0	0	0	0	1	0	0	32	1	1	0	1	0	0	4	1	3	0
1	67	0	0	1	1	0	0	1	0	0	1	0	0	30	1	1	0	0	1	0	1	1	14	0
1	38	0	0	0	0	1	0	0	0	0	1	1	0	27	1	1	0	0	0	0	1	0	6	0
1	67	0	0	0	1	0	0	0	0	0	1	0	0	26	1	1	0	0	0	0	4	0	8	0
1	46	0	0	0	1	0	0	1	0	0	1	0	0	29	1	1	0	0	0	0	2	0	3	0
1	57	0	0	0	0	1	0	0	0	0	1	0	0	28	1	1	0	0	0	0	3	0	6	0
1	53	1	0	0	0	1	0	1	0	0	1	0	0	28	1	1	0	0	0	0	2	0	8	0
1	52	0	0	0	1	0	0	1	0	0	1	0	0	17	1	1	0	0	0	0	4	0	13	0
2	52	1	0	0	0	1	0	1	0	0	1	1	0	24	1	1	0	0	0	0	2	0	5	0
1	53	0	0	0	1	0	0	1	0	0	1	1	0	26	1	0	1	0	0	0	3	0	10	1
2	19	0	0	0	0	0	0	0	0	0	1	1	0	27	1	1	0	0	0	0	3	0	15	0
1	41	1	0	0	0	1	0	1	0	0	1	1	0	13	1	1	0	1	0	1	9	1	21	1
1	55	1	0	0	0	1	0	1	0	0	1	0	0	30	1	1	0	0	0	0	1	0	4	0
1	51	0	0	0	0	1	0	0	0	0	1	1	0	27	1	1	0	0	0	0	2	1	3	0
1	33	0	0	0	1	0	0	1	0	0	1	1	0	36	1	1	0	0	0	0	13	1	31	1
1	32	0	0	0	0	1	0	1	0	0	1	0	0	39	1	1	0	0	0	0	5	1	5	0
2	28	0	0	0	0	0	0	0	0	0	1	0	0	31	1	1	0	0	0	0	10	0	20	1
1	41	1	0	1	0	1	0	0	0	0	1	1	1	26	1	1	0	0	0	0	7	0	9	0
1	57	0	0	0	1	0	0	1	0	0	1	0	0	26	1	0	0	0	1	0	2	1	2	0
1	52	1	0	0	0	1	0	0	0	0	1	1	0	33	1	1	0	0	0	0	2	0	6	1
1	67	0	0	0	1	0	0	0	0	0	1	1	0	39	1	1	0	0	1	0	7	1	34	1
2	64	1	0	0	0	1	0	1	0	0	1	1	0	23	1	1	0	0	0	0	5	0	15	0
1	21	0	0	0	1	0	0	0	1	0	1	1	0	23	1	1	0	0	0	0	10	0	22	1
1	28	0	0	0	1	0	0	1	0	0	1	1	0	20	1	0	0	1	0	0	4	0	8	1
1	52	1	0	0	0	1	0	0	0	0	1	1	0	29	1	0	0	0	1	0	8	1	12	1
2	50	1	1	0	0	1	0	1	0	0	1	1	0	27	1	0	0	1	0	0	3	0	7	0
1	22	0	0	0	1	0	0	0	0	1	1	1	0	30	1	1	0	0	0	0	4	0	6	0
1	47	0	0	0	1	0	0	1	0	0	1	1	0	31	1	1	0	0	0	0	3	0	5	0
2	68	0	0	0	1	0	0	0	0	0	1	0	0	33	1	0	1	0	1	0	2	1	6	0
1	35	0	0	0	0	1	0	0	0	0	1	1	0	18	1	1	0	0	0	0	2	0	4	0
1	49	0	0	0	0	0	1	0	0	0	1	1	0	27	1	1	0	1	1	0	3	1	6	0
1	32	0	0	0	1	0	0	0	0	0	1	0	0	26	0	0	0	0	0	0	0	0	3	0
1	50	1	0	0	0	1	0	1	0	0	1	0	0	18	1	0	0	0	1	0	2	0	8	1
1	50	1	0	0	0	1	0	0	0	0	1	0	0	20	1	0	0	0	0	0	1	0	4	0
1	62	0	0	0	1	0	0	0	0	0	1	1	0	23	1	0	0	1	1	0	4	1	14	0
1	31	0	0	0	1	0	0	0	0	0	1	0	0	33	1	1	0	0	1	0	5	1	11	0
1	54	1	0	0	0	1	0	0	0	0	1	0	0	22	0	0	0	0	0	0	0	0	5	0
1	32	0	0	0	1	0	0	0	0	0	1	0	0	19	1	1	0	0	0	0	5	0	15	1
2	18	0	0	0	1	0	0	0	0	1	1	0	0	27	1	1	0	0	1	0	10	1	10	0
1	48	0	0	0	0	1	0	0	0	0	1	1	0	28	1	1	0	0	0	0	2	0	6	0
1	43	0	0	0	0	1	0	0	0	0	1	1	0	19	1	0	0	0	1	0	2	1	9	0
1	59	0	0	0	0	1	0	1	0	0	1	1	0	19	0	0	0	0	0	0	0	0	8	1
1	46	0	0	0	0	1	0	1	0	0	1	0	0	24	1	1	0	0	0	0	5	0	7	1
1	67	1	0	0	0	1	0	0	0	0	1	0	0	32	1	1	0	0	0	0	2	0	3	0
2	43	0	0	0	1	0	0	1	0	0	0	1	0	19	0	0	0	0	0	0	0	0	11	0
2	66	0	0	0	0	1	0	1	0	0	1	0	0	17	0	0	0	0	0	0	0	0	31	1
1	69	1	0	0	1	0	0	0	0	0	1	0	0	22	1	1	0	0	0	0	2	0	5	1
1	51	0	0	0	1	0	0	1	0	0	1	0	0	23	1	0	0	0	1	0	2	0	3	1
1	72	1	1	0	0	1	0	0	0	0	1	0	0	34	1	0	0	1	0	0	2	0	4	0
2	21	0	0	0	1	0	0	0	0	0	1	0	0	37	1	1	0	0	0	0	1	0	2	0
1	43	1	0	0	0	1	0	0	0	0	1	0	0	20	0	0	0	0	0	0	0	0	4	0
1	57	0	0	0	1	0	0	0	0	0	1	0	0	33	1	1	0	0	0	0	2	0	32	0
1	24	0	0	0	1	0	0	0	0	1	1	0	0	25	1	1	0	0	1	0	4	1	30	0
1	18	0	0	0	1	0	0	1	0	0	1	0	0	26	1	0	0	1	0	0	2	1	8	1
2	52	1	0	0	0	1	0	1	0	0	1	0	0	28	1	1	0	0	0	0	2	0	5	0
1	26	0	0	0	0	1	0	1	0	0	1	1	0	16	1	1	0	1	1	0	4	1	12	1
1	39	0	0	0	1	0	0	0	0	0	1	0	0	27	1	1	0	0	0	0	2	0	6	0
1	43	1	0	0	0	1	0	0	0	0	1	1	0	22	1	1	0	0	0	0	8	0	12	0
1	22	0	0	0	1	0	0	0	0	0	1	1	0	26	1	1	0	1	1	0	12	1	32	1
1	58	0	0	0	0	1	0	1	0	0	1	1	0	18	1	1	0	0	0	0	2	0	5	0
1	21	0	0	0	1	0	0	0	0	0	1	0	0	26	1	1	0	0	0	0	3	1	5	1
1	51	0	0	0	1	0	0	1	0	0	1	0	0	21	1	1	0	0	0	0	2	0	4	0
1	51	0	0	0	0	1	0	1	1	0	1	1	0	28	1	1	0	0	1	0	4	1	11	0
1	52	0	0	0	0	0	1	0	0	1	1	0	0	25	1	1	0	0	0	0	3	0	10	0
2	27	0	0	0	1	0	0	0	1	1	1	1	0	27	1	1	0	1	1	0	2	1	34	0
1	60	0	1	0	0	1	0	1	0	0	1	0	0	27	1	0	1	0	0	0	2	0	2	0
1	42	0	0	0	1	0	0	0	0	0	1	1	0	31	1	1	0	0	1	0	2	1	5	0
1	37	0	0	0	1	0	0	0	0	0	1	1	0	34	1	1	0	0	0	0	2	0	4	0
1	50	1	0	1	1	0	0	1	0	0	1	0	1	27	1	1	0	0	0	0	2	0	3	0
1	49	1	0	0	0	0	1	0	0	0	1	0	0	25	1	1	0	0	0	0	2	0	4	0
1	57	0	0	0	0	1	0	0	0	0	1	0	1	23	1	1	0	0	0	0	2	0	6	0
1	43	0	0	0	1	0	0	1	0	0	1	0	1	26	1	1	0	0	1	0	3	1	14	1
2	32	0	0	0	1	0	0	1	0	0	1	0	1	28	1	0	0	0	0	0	20	1	32	1
2	22	0	0	0	1	0	0	1	0	0	1	1	0	30	1	0	0	1	0	0	2	0	8	0
1	32	1	0	0	0	0	1	0	0	0	1	0	1	28	1	0	1	0	0	0	3	0	6	0
1	59	0	0	0	1	0	0	0	0	0	1	0	1	33	0	0	0	0	0	0	0	0	8	0
1	46	1	0	0	0	1	0	0	0	0	1	1	0	34	1	0	0	1	0	0	2	0	3	0
1	33	0	0	0	0	1	0	0	0	0	1	1	0	35	1	1	0	0	0	0	9	0	9	0
1	62	1	0	0	0	0	0	0	0	0	1	1	0	28	1	1	0	1	0	0	4	1	9	1
1	55	1	0	0	0	1	0	1	0	0	1	0	0	28	0	0	0	0	0	0	0	0	6	0
1	37	1	0	0	0	1	0	1	0	0	1	0	0	18	1	0	0	1	0	0	2	0	10	0
1	42	0	0	0	1	0	0	0	0	0	1	1	0	27	1	0	0	1	0	0	4	0	19	0
1	54	0	0	0	1	0	0	1	0	0	1	0	0	24	1	0	0	1	0	0	2	1	4	0
1	66	1	0	0	0	1	0	0	0	0	1	0	0	26	1	0	0	1	0	0	2	0	4	0
1	53	0	0	0	1	0	0	1	0	0	1	0	0	23	1	1	0	0	0	0	2	0	7	0
1	43	0	0	0	1	0	0	0	0	0	1	1	0	35	1	0	0	1	0	0	6	0	8	0
1	51	1	0	0	0	1	0	0	0	0	1	0	0	18	1	1	0	0	0	0	2	0	6	0
1	18	0	0	0	0	1	0	0	1	0	1	1	0	20	1	0	0	1	0	0	30	1	31	1
1	28	0	0	0	1	0	0	0	0	0	1	0	0	23	1	1	0	0	0	0	2	0	9	1
1	58	1	1	0	0	0	0	0	0	0	1	1	0	19	1	0	1	0	0	0	1	0	13	0
2	51	0	1	0	1	0	0	0	0	0	1	0	0	20	1	0	1	0	0	0	5	0	7	0
1	20	0	0	0	0	1	0	0	0	0	1	1	0	33	1	0	0	0	1	0	10	1	17	0
2	37	1	0	0	0	1	0	0	0	0	1	1	0	19	1	0	0	1	0	0	2	0	5	0
1	53	0	0	0	1	0	0	0	0	0	1	1	0	29	1	0	0	0	1	0	10	1	54	1
2	42	1	0	0	0	0	1	1	0	0	1	1	0	34	1	0	0	0	0	1	2	0	13	0
2	24	0	0	0	0	0	0	0	0	0	1	0	0	34	1	1	0	0	0	0	4	0	4	0
1	47	0	0	0	0	1	0	0	0	0	1	0	0	24	0	0	0	0	0	0	0	0	2	0
2	56	0	0	0	0	0	0	0	0	0	1	0	0	17	1	1	0	0	0	0	4	0	7	0
1	51	0	0	0	1	0	0	0	0	0	1	1	0	22	1	1	0	0	0	0	7	0	8	1
